# Supplementary material for: Effects of Chinese Gallotannins on Antioxidant Function, Intestinal Health, and Gut Flora in Broilers Challenged with Escherichia coli Lipopolysaccharide
Source: Animals (Basel). 2024 Jun 28;14(13):1915. doi: 10.3390/ani14131915 (PMC11240627; doi:10.3390/ani14131915)
Supplement: Supplementary file 1 [file animals-14-01915-s001.zip]

Archive with 1 entries (1 files):
- animals-3046285-supplementary.pdf
